# Supplementary material for: Implication of the Transmembrane Domain in the Interleukin 10 Receptor Platform Oligomerisation
Source: Cells. 2023 May 10;12(10):1361. doi: 10.3390/cells12101361 (PMC10216903; doi:10.3390/cells12101361)
Supplement: Supplementary file 1 [file cells-12-01361-s001.zip]

Archive with 1 entries (1 files):
- cells-2309745-supplementary.pdf
